# Supplementary material for: Limitations of the p16-3MR mouse model for detecting and eliminating senescent cells
Source: EMBO Rep. 2026 May 28;27(13):3547–63. doi: 10.1038/s44319-026-00802-8 (PMC13354569; doi:10.1038/s44319-026-00802-8)
Supplement: Supplementary file 2 — Source data Fig. 2 [file 44319_2026_802_MOESM2_ESM.zip]

Archive with 5 entries (2 files):
- Figure 2/
- Figure 2/2B/
- Figure 2/2B/2B.xlsx
- Figure 2/2F/
- Figure 2/2F/2F.xlsx
