# Supplementary material for: Limitations of the p16-3MR mouse model for detecting and eliminating senescent cells
Source: EMBO Rep. 2026 May 28;27(13):3547–63. doi: 10.1038/s44319-026-00802-8 (PMC13354569; doi:10.1038/s44319-026-00802-8)
Supplement: Supplementary file 2 — Source data Fig. 2 [file 44319_2026_802_MOESM2_ESM.zip › Figure 2/2B/2B.xlsx]

## Sheet: 2B
Fig. 2B	Total counts
	WT			p16-3MR
	3M	12M	24M	3M	12M	24M
	50780	55100	82340	68520	70110	66790
	63150	42260	47060	39290	68220	114800
	45140	34210	61000	54240	59750	67780
	73040	58410	42400	57090	37470	68920
	66970	49710	54370	70320	41540	59270
	50780			45080	50050
				70160	58080
					63600
	Tukey's multiple comparisons test (two-way ANOVA)
	WT	Adjusted p value
	3M vs 12M	0.5463
	3M vs 24M	0.9995
	12M vs 24M	0.6467
	p16-3MR
	3M vs 12M	0.9937
	3M vs 24M	0.1135
	12M vs 24M	0.063
	3M
	WT vs p16-3MR	0.9498
	12M
	WT vs p16-3MR	0.3155
	24M
	WT vs p16-3MR	0.0505
