# Supplementary material for: Limitations of the p16-3MR mouse model for detecting and eliminating senescent cells
Source: EMBO Rep. 2026 May 28;27(13):3547–63. doi: 10.1038/s44319-026-00802-8 (PMC13354569; doi:10.1038/s44319-026-00802-8)
Supplement: Supplementary file 2 — Source data Fig. 2 [file 44319_2026_802_MOESM2_ESM.zip › Figure 2/2F/2F.xlsx]

## Sheet: 2F
Fig. 2F	Total counts (wound area)				Tukey's multiple comparisons test (two-way ANOVA)
	day0				Adjusted p value
	WT	p16-3MR	p16-3MR		day0
	PBS	PBS	GCV		WT_PBS vs p16-3MR_PBS	WT_PBS vs p16-3MR_GCV	p16-3MR_PBS vs p16-3MR_GCV
	5489	3833	5538		0.4637	0.9983	0.5084
	4933	5812	4610		day1
	6113	5479	4284		0.14	0.5675	0.6396
	5519	1900	6019		day2
			6467		0.1676	0.6457	0.6337
	day1				day3
	5114	4340	4686		0.2283	0.9997	0.1691
	9629	6128	5287		day6
	7615	4905	5456		0.5937	0.9898	0.3947
	5583	2457	6345		day9
			6518		0.5864	0.973	0.7847
	day2				day12
	5181	3767	4411		0.452	0.6556	0.9684
	5172	5748	4071
	6660	2317	4582
	6064	4396	6504
			5035
	day3
	5022	4193	5181
	5385	4837	4698
	6117	4640	4910
	4552	3360	6586
			5192
	day6
	5077	4661	4876
	4674	5013	4944
	6373	5626	5675
	5495	3744	6354
			5895
	day9
	4808	4362	4570
	5742	5723	4889
	7579	5352	5180
	4791	3787	6514
			6060
	day12
	6322	4266	3884
	5493	6694	5030
	7917	5847	5159
	6244	3810	7220
			6330
