# Supplementary material for: Limitations of the p16-3MR mouse model for detecting and eliminating senescent cells
Source: EMBO Rep. 2026 May 28;27(13):3547–63. doi: 10.1038/s44319-026-00802-8 (PMC13354569; doi:10.1038/s44319-026-00802-8)
Supplement: Supplementary file 3 — Source data Fig. 3 [file 44319_2026_802_MOESM3_ESM.zip]

Archive with 5 entries (2 files):
- Figure 3/
- Figure 3/3C/
- Figure 3/3C/3C.xlsx
- Figure 3/3E/
- Figure 3/3E/3E.xlsx
