# Supplementary material for: Limitations of the p16-3MR mouse model for detecting and eliminating senescent cells
Source: EMBO Rep. 2026 May 28;27(13):3547–63. doi: 10.1038/s44319-026-00802-8 (PMC13354569; doi:10.1038/s44319-026-00802-8)
Supplement: Supplementary file 3 — Source data Fig. 3 [file 44319_2026_802_MOESM3_ESM.zip › Figure 3/3C/3C.xlsx]

## Sheet: 3C
Fig. 3C	Total counts (wound area)				Tukey's multiple comparisons test (one-way ANOVA)
	day1				Adjusted p value
	WT	p16-3MR	p16-3MR		day1
		JC	MD		WT vs p16-3MR (JC)	WT vs p16-3MR (MD)	p16-3MR (JC) vs p16-3MR (MD)
	3382	3530	3870		0.9971	0.8561	0.8191
	4509	2299	4588		day2
	4052	4033	3642		0.954	0.7812	0.9226
	4045	4277	4142		day3
	3379	5070	4290		0.958	0.5096	0.6747
	day2				day6
	2801	4022	4410		0.9496	0.2853	0.1806
	4240	2437	5174		day9
	4763	5067	4482		0.5047	0.8637	0.2573
	4548	4237	3642		day12
	3361	4724	3793		0.513	0.9575	0.3646
	day3
	2752	3575	3547
	3327	2022	4479
	4955	4130	4470
	4228	4483	4309
	2618	4424	4147
	day6
	3028	2531	4377
	3921	3753	4545
	4814	4166	4675
	4298	4232	4564
	1902	2462	4056
	day9
	3280	2225	3784
	4176	2270	4472
	4901	4137	4498
	5252	3916	4291
	2250	3984	4318
	day12
	3116	1249	4040
	4613	3000	4331
	6304	4927	5117
	4602	4273	4250
	2305	3085	4296
