# Supplementary material for: Limitations of the p16-3MR mouse model for detecting and eliminating senescent cells
Source: EMBO Rep. 2026 May 28;27(13):3547–63. doi: 10.1038/s44319-026-00802-8 (PMC13354569; doi:10.1038/s44319-026-00802-8)
Supplement: Supplementary file 3 — Source data Fig. 3 [file 44319_2026_802_MOESM3_ESM.zip › Figure 3/3E/3E.xlsx]

## Sheet: 3E
	Fig. 3E	Total counts
		WT	p16-3MR (MD) Hetero	p16-3MR (MD) Homo
		132300	115500	90540
		81040	79560	97610
		103300	124400	118000
		102500	112000	112800
		97360	114400	128200
		Tukey's multiple comparisons test (one-way ANOVA)
		Adjusted p value
		WT vs p16-3MR (MD) Hetero	WT vs p16-3MR (MD) Homo	p16-3MR (MD) Hetero vs p16-3MR (MD) Homo
		0.8512	0.8392	0.9997
