# Supplementary material for: Limitations of the p16-3MR mouse model for detecting and eliminating senescent cells
Source: EMBO Rep. 2026 May 28;27(13):3547–63. doi: 10.1038/s44319-026-00802-8 (PMC13354569; doi:10.1038/s44319-026-00802-8)
Supplement: Supplementary file 4 — Source data Fig. 4 [file 44319_2026_802_MOESM4_ESM.zip]

Archive with 5 entries (2 files):
- Figure 4/
- Figure 4/4C/
- Figure 4/4C/4C.xlsx
- Figure 4/4F/
- Figure 4/4F/4F.xlsx
