# Supplementary material for: Limitations of the p16-3MR mouse model for detecting and eliminating senescent cells
Source: EMBO Rep. 2026 May 28;27(13):3547–63. doi: 10.1038/s44319-026-00802-8 (PMC13354569; doi:10.1038/s44319-026-00802-8)
Supplement: Supplementary file 4 — Source data Fig. 4 [file 44319_2026_802_MOESM4_ESM.zip › Figure 4/4C/4C.xlsx]

## Sheet: 4C
Fig. 4C	Total counts
	WT			p16-3MR
	PBS	DXR+PBS	DXR + GCV	PBS	DXR+PBS	DXR + GCV
	72630	82490	81380	84760	85810	100400
	46400	83550	97070	101400	124700	94900
	81610	69580	118500	63890	97890	126000
	96050	96290	115800	92370	104400	100100
	91210	131600	98640	57520	98710	91640
	Šídák's multiple comparisons test (two-way ANOVA)
	WT	Adjusted p value
	PBS vs DXR+PBS	0.9601
	PBS vs DXR+GCV	0.4476
	DXR+PBS vs DXR+GCV	0.9996
	p16-3MR
	PBS vs DXR+PBS	0.6039
	PBS vs DXR+GCV	0.5833
	DXR+PBS vs DXR+GCV	>0.9999
	DXR+PBS
	WT vs p16-3MR	0.9996
	DXR+GCV
	WT vs p16-3MR	>0.9999
