# Supplementary material for: Limitations of the p16-3MR mouse model for detecting and eliminating senescent cells
Source: EMBO Rep. 2026 May 28;27(13):3547–63. doi: 10.1038/s44319-026-00802-8 (PMC13354569; doi:10.1038/s44319-026-00802-8)
Supplement: Supplementary file 4 — Source data Fig. 4 [file 44319_2026_802_MOESM4_ESM.zip › Figure 4/4F/4F.xlsx]

## Sheet: 4F
Fig. 4F	Total counts
	WT		p16-3MR
	PBS	DXR	PBS	DXR
	32540	62510	38640	92160
	54040	82680	62300	124000
	39500	90880	34030	81260
	34340	68500	52420	85550
	37470	83470	55620	103500
	Šídák's multiple comparisons test (two-way ANOVA)
	Adjusted p value
	WT PBS vs WT DXR	p16-3MR PBS vs p16-3MR DXR	WT DXR vs p16-3MR DXR
	0.0013	<0.0001	0.146
