# Supplementary material for: Limitations of the p16-3MR mouse model for detecting and eliminating senescent cells
Source: EMBO Rep. 2026 May 28;27(13):3547–63. doi: 10.1038/s44319-026-00802-8 (PMC13354569; doi:10.1038/s44319-026-00802-8)
Supplement: Supplementary file 5 — Source data Fig. 5 [file 44319_2026_802_MOESM5_ESM.zip › Figure 5/5B/5B.xlsx]

## Sheet: 5B
Fig. 5B	Frequency of EdU+ cells (%)
	WT			p16-3MR
	P3	P8	DXR	P3	P8	DXR
	83.1276	17.2414	0	87.7629	8.51064	11.1111
	85.5263	10.989	5.33333	88.5714	10.2941	3.65854
	87.3606	12.6984	2.43902	90.1442	14.6341	5.71429
	83.5714	6.66667	4.22535	86.2222	12.9032	8.33333
	87.931	7.04225	1.86916	87.4525	12.7273	6.66667
	Dunnett's multiple comparisons test (one-way ANOVA)
	Adjusted p value
	WT P3 vs WT P8	<0.0001
	WT P3 vs WT DXR	<0.0001
	p16-3MR P3 vs p16-3MR P8	<0.0001
	p16-3MR P3 vs p16-3MR DXR	<0.0001
