# Supplementary material for: Limitations of the p16-3MR mouse model for detecting and eliminating senescent cells
Source: EMBO Rep. 2026 May 28;27(13):3547–63. doi: 10.1038/s44319-026-00802-8 (PMC13354569; doi:10.1038/s44319-026-00802-8)
Supplement: Supplementary file 5 — Source data Fig. 5 [file 44319_2026_802_MOESM5_ESM.zip › Figure 5/5C/5C.xlsx]

## Sheet: 5C
Fig.5C	Relative (to b-actin) p16INK4a mRNA level
	WT			p16-3MR
	P3	P8	DXR	P3	P8	DXR
	0.97716	6.00709	20.4874	1.03646	7.11896	21.3574
	1.02219	5.94496	23.9452	1.08048	7.21834	21.8819
	0.97716	5.47048	24.1118	0.937354	9.4917	23.8624
	0.99424	4.21831	23.7798	1.09936	4.77886	23.6976
	1.12636	5.22948	23.6976	1.31646	5.19335	24.6184
	0.914888	4.55252		1.02574	4.69676
	Dunnett's multiple comparisons test (one-way ANOVA)
	Adjusted p value
	WT P3 vs WT P8	<0.0001
	WT P3 vs WT DXR	<0.0001
	p16-3MR P3 vs p16-3MR P8	<0.0001
	p16-3MR P3 vs p16-3MR DXR	<0.0001
