# Supplementary material for: Limitations of the p16-3MR mouse model for detecting and eliminating senescent cells
Source: EMBO Rep. 2026 May 28;27(13):3547–63. doi: 10.1038/s44319-026-00802-8 (PMC13354569; doi:10.1038/s44319-026-00802-8)
Supplement: Supplementary file 5 — Source data Fig. 5 [file 44319_2026_802_MOESM5_ESM.zip › Figure 5/5D/5D.xlsx]

## Sheet: 5D
Fig.5D	Frequency of live cells (%)
	WT						p16-3MR
	P3		P8		DXR		P3		P8		DXR
	Vehicle	GCV	Vehicle	GCV	Vehicle	GCV	Vehicle	GCV	Vehicle	GCV	Vehicle	GCV
	119.805	75.4495	85.7143	95.6811	97.987	99.7632	107.3	76.1485	95.4848	102.887	99.1714	95.2874
	94.3118	64.8394	100.332	100	102.131	96.5068	104.154	99.2763	102.147	108.438	103.055	96.3231
	103.596	74.7126	97.01	94.6844	98.283	93.8425	90.7804	82.1271	99.926	103.627	95.8053	95.0285
	93.7224	80.165	104.651	95.3488	101.243	95.3227	95.6576	73.7885	101.406	103.257	97.3589	98.3946
	88.5647	82.2281	112.292	100.664	100.355	94.7306	102.108	85.4311	101.036	109.178	104.609	96.3231
	Šídák's multiple comparisons test (two-way ANOVA)
	WT	Adjusted p value
	P3 Veh vs P3 GCV	<0.0001
	P8 Veh vs P8 GCV	0.9981
	DXR Veh vs DXR GCV	0.9729
	p16-3MR
	P3 Veh vs P3 GCV	0.0013
	P8 Veh vs P8 GCV	0.8337
	DXR Veh vs DXR GCV	0.9819
	P3 GCV
	WT vs p16-3MR	0.4084
	P8 GCV
	WT vs p16-3MR	0.3547
	DXR GCV
	WT vs p16-3MR	>0.9999
