# Supplementary material for: Limitations of the p16-3MR mouse model for detecting and eliminating senescent cells
Source: EMBO Rep. 2026 May 28;27(13):3547–63. doi: 10.1038/s44319-026-00802-8 (PMC13354569; doi:10.1038/s44319-026-00802-8)
Supplement: Supplementary file 5 — Source data Fig. 5 [file 44319_2026_802_MOESM5_ESM.zip › Figure 5/5G/5G.xlsx]

## Sheet: 5G
Fig. 5G	Cell number
	GCV 0 µg/mL (control cells)	count1	count2	count2	Average
	Well1	2951	2182	2247	2460
	Well2	2878	1873	1719	2156.67
	Well3	5293	2536	3349	3726
	Well4	4163	3422	2379	3321.33
	Well5	1806	2445	1823	2024.67
	GCV 10 µg/mL	count1	count2	count2	Average
	Well1	2252	2264	1908	2141.33
	Well2	2647	1987	1302	1978.67
	Well3	1363	1629	1150	1380.67
	Well4	1939	2061	1795	1931.67
	Well5	2162	1654	1477	1764.33
	GCV 25 µg/mL	count1	count2	count2	Average
	Well1	1596	1528	1214	1446
	Well2	2744	1339	1601	1894.67
	Well3	2237	1135	1157	1509.67
	Well4	2635	1789	1518	1980.67
	Well5	2226	1524	1409	1719.67
	GCV 100 µg/mL	count1	count2	count2	Average
	Well1	200	233	152	195
	Well2	252	236	141	209.667
	Well3	169	159	170	166
	Well4	320	327	198	281.667
	Well5	180	142	113	145
	GCV 200 µg/mL	count1	count2	count2	Average
	Well1	74	108	86	89.3333
	Well2	106	94	88	96
	Well3	199	128	131	152.667		Formula for calculating relative cell number (%):
	Well4	167	134	98	133		{(Average cell number of each well) / (Average cell number of control group)} × 100
	Well5	104	117	106	109		Note: Control average was calculated from n=5 replicates.
	Tukey's multiple comparisons test (one-way ANOVA)
	Adjusted p value
	GCV 0 µg/mL vs 10 µg/mL	0.009
	GCV 0 µg/mL vs 25 µg/mL	0.0026
	GCV 0 µg/mL vs 100 µg/mL	<0.0001
	GCV 0 µg/mL vs 200 µg/mL	<0.0001
